# Supplementary material for: Vaccination with SARS-CoV-2 spike protein lacking glycan shields elicits enhanced protective responses in animal models
Source: Sci Transl Med. 2022 Apr 6;14(639):eabm0899. doi: 10.1126/scitranslmed.abm0899 (PMC9802656; doi:10.1126/scitranslmed.abm0899)
Supplement: Supplementary file 3 — Data file S1 [file scitranslmed.abm0899_data_file_s1.zip]

Archive with 1 entries (1 files):
- scitranslmed.abm0899_data_file_s1.xlsx
